# Supplementary material for: Bioactive Compounds in Garlic (Allium sativum) and Black Garlic as Antigout Agents, Using Computer Simulation
Source: Life (Basel). 2022 Jul 27;12(8):1131. doi: 10.3390/life12081131 (PMC9409881; doi:10.3390/life12081131)
Supplement: Supplementary file 1 [file life-12-01131-s001.zip]

Archive with 1 entries (1 files):
- life-1802270-supplementary.pdf
